# Supplementary material for: In vitro FRET analysis of IRE1 and BiP association and dissociation upon endoplasmic reticulum stress
Source: eLife. 2018 Jan 5;7:e30257. doi: 10.7554/eLife.30257 (PMC5756023; doi:10.7554/eLife.30257)
Supplement: Figure 1—source data 1. [file elife-30257-fig1-data1.xlsx]

## Sheet: Sheet1
					Figure 1
	excitation at 430-10nm
	detection: FRET ratio 530-10/480-10nm
		Negative control					FRET			FRET + misfolded protein
		YFP + CFP-IRE1		BiP-YFP (c-term) + CFP-IRE1			CFP-IRE1 + YFP-BiP			CFP-IRE1 + YFP-BiP + CH1
	repeat 1	0.35325		0.356958			0.602287			0.364736
		0.344613		0.353781			0.607089			0.366628
		0.351627		0.35272			0.622053			0.377673
	repeat 2	0.344659		0.355513			0.607545			0.366731
		0.345571		0.343068			0.602138			0.370316
		0.365432		0.347616			0.588526			0.373194
	repeat 3	0.340468		0.349177			0.61303			0.343248
		0.338582		0.346902			0.608943			0.334029
		0.339507		0.332098			0.636997			0.347324
	repeat 4	0.334852		0.340425			0.63049			0.339576
		0.338171		0.342538			0.621756			0.341128
		0.337535		0.357899			0.640292			0.325694
	repeat 5	0.339013		0.335835			0.635487			0.337679
		0.341286		0.336394			0.631507			0.33416
		0.342354		0.330202			0.644314			0.335952
	repeat 6	0.328508		0.351845			0.625994			0.342762
		0.330752		0.348758			0.630228			0.338267
		0.332969		0.36048			0.641139			0.342165
	average	0.341619		0.346789			0.621656			0.348959
	SD	0.0084917		0.0088246			0.0156977			0.015649
		6 independent experiments were done in triplicate, at different times, some with protein from different preparations
