# Supplementary material for: In vitro FRET analysis of IRE1 and BiP association and dissociation upon endoplasmic reticulum stress
Source: eLife. 2018 Jan 5;7:e30257. doi: 10.7554/eLife.30257 (PMC5756023; doi:10.7554/eLife.30257)
Supplement: Figure 2—source data 1. [file elife-30257-fig2-data1.xlsx]

## Sheet: Sheet1
Figure 2
	concentration of CH1 in 𝜇M				0	0.001	0.01	0.05	0.1	0.5	1	3	5	8	10	12	15	18	20	30	40	50	75	100	150	200	250	300	350	400
				repeat 1	1.59875	1.99844	4.52457	12.298	15.6294	18.9036	21.3928	25.9449	32.0848	45.5981	50.8851	49.6654	53.334585289514953.3345852895149+C60:P68C60:P68	53.2895	56.5944	56.7039	60.2879	61.8901	65.3174	73.282	81.2645	87.1909	96.0782	99.969	98.3142	99.6648
The % inhibition of FRET signal (CFP-IRE1 + YFP-BiP)					1.76808	1.25039	0.358059	11.2576	12.1455	22.8441	25.8441	27.8651	25.6097	44.857	48.5333	47.9746	52.2673	52.1671	56.2933	56.2635	62.2003	69.6197	70.0291	74.3875	81.1355	87.1095	95.4939	99.3828	97.9612	99.6254
					-1.02848	-4.07324	5.4313	12.1142	18.5427	16.8407	19.3396	25.544	25.5621	44.7987	50.8682	51.861	52.0144	52.5033	59.3371	54.6842	60.4836	58.302	68.7878	70.78	80.7906	86.8169	95.0901	99.0548	99.0044	100.591
				repeat 2	0.876682	1.02723	3.4964	12.8269	10.0933	18.3599	23.4257	25.5446	31.2998	41.7778	47.0019	51.3615	52.4563	53.57	52.5684	54.6516	63.0097	62.3146	66.4864	71.7897	81.4244	84.1471	98.1042	98.9202	102.821	99.929
					2.15806	0.929577	5.65321	13.3947	18.3277	20.3108	20.4394	23.661	24.9283	40.2347	48.6892	54.5659	52.4701	52.4103	57.0003	58.0933	55.3124	61.2426	67.1305	73.2404	84.5837	84.1283	95.1646	100.378	101.746	99.1915
					-0.426917	2.80501	4.22097	15.6216	12.7443	15.892	20.5912	25.3465	29.2923	41.7925	50.9449	51.3061	53.6773	53.7728	57.7011	61.2426	63.3299	62.3014	66.4091	71.8782	83.9158	86.2732	95.4138	98.5274	97.5531	98.8983
				repeat3	-1.05477	0.449452	1.57966	14.0394	14.4216	19.3762	19.0285	24.0113	30.4031	44.7474	46.7102	51.6673	52.1146	53.6588	61.8538	62.5002	60.7856	64.3196	69.6078	74.7856	80.0964	85.1318	94.6576	95.1671	98.4529	102.909
					-0.879812	1.26792	6.16526	15.3818	18.5681	19.0448	20.3236	28.4153	29.0482	43.9155	49.4009	53.3606	55.8895	57.0989	55.3293	61.4219	60.8811	64.718	69.6116	73.9023	82.3568	84.2814	93.5581	98.4967	100.188	101.497
					-3.08169	1.34679	5.63224	11.3302	16.8554	19.6097	19.0175	24.5196	28.0898	45.4022	47.3459	49.1067	54.1189	54.1449	59.3718	62.1978	59.025	62.8473	67.6989	74.0858	80.903	87.8951	93.9574	95.272	98.3731	97.5002
				3 independent experiments were conducted in triplicate, at different times, and from different stock protein preparation/purification
				The data fits a exponential two phase association curve with r2 = 0.982.
				The concentration at 50% inhibition of FRET signal (IC50) was used to calculate Ki.
